# Supplementary material for: An ATF3 Inducer Ameliorates Metabolic Dysfunction-Associated Steatotic Liver Disease Through the AMPK and PKA Pathways
Source: Int J Mol Sci. 2025 Dec 9;26(24):11877. doi: 10.3390/ijms262411877 (PMC12732720; doi:10.3390/ijms262411877)
Supplement: Supplementary file 1 [file ijms-26-11877-s001.zip]

Archive with 1 entries (1 files):
- ijms-3958129-supplementary.pdf
